# Supplementary material for: Ultra-Pressurized Deposition of Hydrophobic Chitosan Surface Coating on Wood for Fungal Resistance
Source: Int J Mol Sci. 2024 Oct 10;25(20):10899. doi: 10.3390/ijms252010899 (PMC11507266; doi:10.3390/ijms252010899)
Supplement: Supplementary file 1 [file ijms-25-10899-s001.zip]

Archive with 1 entries (1 files):
- ijms-3245076-supplementary.pdf
